# Supplementary material for: Description of a new species of the orb-weaver spider genus Zangaraneus Mi, Wang & Feng, 2026 (Araneae, Araneidae) from China
Source: Biodivers Data J. 2026 Jun 15;14:e199306. doi: 10.3897/BDJ.14.e199306 (PMC13288027; doi:10.3897/BDJ.14.e199306)
Supplement: XML Treatment for Zangaraneus zhishengi [file BDJ.14.e199306-treatment1.xml]

<!DOCTYPE tp:taxon-treatment
  PUBLIC "-//TaxonX//DTD Taxonomic Treatment Publishing DTD v0 20100105//EN" "tax-treatment-NSO.dtd">
<tp:taxon-treatment xmlns:tp="http://www.plazi.org/taxpub"><tp:treatment-meta><mixed-citation publication-type="journal"><person-group><name><surname>Wang</surname><given-names>Zhao</given-names></name><name><surname>Wang</surname><given-names>Cheng</given-names></name><name><surname>Mi</surname><given-names>Xiaoqi</given-names></name></person-group><article-title>Description of a new species of the orb-weaver spider genus <italic><tp:taxon-name><tp:taxon-name-part taxon-name-part-type="genus" reg="Zangaraneus">Zangaraneus</tp:taxon-name-part></tp:taxon-name></italic> Mi, Wang &amp; Feng, 2026 (<tp:taxon-name><tp:taxon-name-part taxon-name-part-type="order" reg="Araneae">Araneae</tp:taxon-name-part></tp:taxon-name>, <tp:taxon-name><tp:taxon-name-part taxon-name-part-type="family" reg="Araneidae">Araneidae</tp:taxon-name-part></tp:taxon-name>) from China</article-title><source>Biodivers Data J</source><day>15</day><month>06</month><year>2026</year><volume>14</volume><pub-id pub-id-type="doi">10.3897/BDJ.14.e199306</pub-id></mixed-citation></tp:treatment-meta><tp:nomenclature><tp:taxon-name><object-id xmlns:xlink="http://www.w3.org/1999/xlink" content-type="arpha" xlink:type="simple">62427C47-4FC5-576E-A45D-2F3A411272DB</object-id><tp:taxon-name-part taxon-name-part-type="genus">Zangaraneus</tp:taxon-name-part> <tp:taxon-name-part taxon-name-part-type="species">zhishengi</tp:taxon-name-part></tp:taxon-name><tp:taxon-authority>Z. Wang, C. Wang &amp; Mi, 2026</tp:taxon-authority><tp:taxon-status xmlns:xlink="http://www.w3.org/1999/xlink" xlink:type="simple">sp. nov.</tp:taxon-status></tp:nomenclature><tp:treatment-sec sec-type="materials"><title>Materials</title><list list-type="alpha-lower" list-content="occurrences"><list-item><p><bold>Type status:</bold> <named-content xmlns:xlink="http://www.w3.org/1999/xlink" content-type="dwc:typeStatus" xlink:type="simple">Holotype</named-content>. <bold>Occurrence:</bold> recordedBy: <named-content xmlns:xlink="http://www.w3.org/1999/xlink" content-type="dwc:recordedBy" xlink:type="simple">L.Y. Wang et al.</named-content>; individualID: <named-content xmlns:xlink="http://www.w3.org/1999/xlink" content-type="dwc:individualID" xlink:type="simple">TRU-<tp:taxon-name><tp:taxon-name-part taxon-name-part-type="family" reg="Araneidae">Araneidae</tp:taxon-name-part></tp:taxon-name>-793</named-content>; individualCount: <named-content xmlns:xlink="http://www.w3.org/1999/xlink" content-type="dwc:individualCount" xlink:type="simple">1</named-content>; sex: <named-content xmlns:xlink="http://www.w3.org/1999/xlink" content-type="dwc:sex" xlink:type="simple">male</named-content>; occurrenceID: <named-content xmlns:xlink="http://www.w3.org/1999/xlink" content-type="dwc:occurrenceID" xlink:type="simple">FAB8A8B0-F9A1-52DC-86D3-989F7AAA6969</named-content>; <bold>Location:</bold> country: <named-content xmlns:xlink="http://www.w3.org/1999/xlink" content-type="dwc:country" xlink:type="simple">China</named-content>; stateProvince: <named-content xmlns:xlink="http://www.w3.org/1999/xlink" content-type="dwc:stateProvince" xlink:type="simple">Hubei</named-content>; locality: <named-content xmlns:xlink="http://www.w3.org/1999/xlink" content-type="dwc:locality" xlink:type="simple">Shennongjia Forestry District, Hongping Township, Yazikou</named-content>; verbatimElevation: <named-content xmlns:xlink="http://www.w3.org/1999/xlink" content-type="dwc:verbatimElevation" xlink:type="simple">1780 m</named-content>; verbatimLatitude: <named-content xmlns:xlink="http://www.w3.org/1999/xlink" content-type="dwc:verbatimLatitude" xlink:type="simple">31°30.90'N</named-content>; verbatimLongitude: <named-content xmlns:xlink="http://www.w3.org/1999/xlink" content-type="dwc:verbatimLongitude" xlink:type="simple">110°20.04'E</named-content>; <bold>Event:</bold> year: <named-content xmlns:xlink="http://www.w3.org/1999/xlink" content-type="dwc:year" xlink:type="simple">2023</named-content>; month: <named-content xmlns:xlink="http://www.w3.org/1999/xlink" content-type="dwc:month" xlink:type="simple">9</named-content>; day: <named-content xmlns:xlink="http://www.w3.org/1999/xlink" content-type="dwc:day" xlink:type="simple">21</named-content></p></list-item><list-item><p><bold>Type status:</bold> <named-content xmlns:xlink="http://www.w3.org/1999/xlink" content-type="dwc:typeStatus" xlink:type="simple">Paratype</named-content>. <bold>Occurrence:</bold> recordedBy: <named-content xmlns:xlink="http://www.w3.org/1999/xlink" content-type="dwc:recordedBy" xlink:type="simple">L.Y. Wang et al.</named-content>; individualID: <named-content xmlns:xlink="http://www.w3.org/1999/xlink" content-type="dwc:individualID" xlink:type="simple">TRU-<tp:taxon-name><tp:taxon-name-part taxon-name-part-type="family" reg="Araneidae">Araneidae</tp:taxon-name-part></tp:taxon-name>-794</named-content>; individualCount: <named-content xmlns:xlink="http://www.w3.org/1999/xlink" content-type="dwc:individualCount" xlink:type="simple">1</named-content>; sex: <named-content xmlns:xlink="http://www.w3.org/1999/xlink" content-type="dwc:sex" xlink:type="simple">female</named-content>; occurrenceID: <named-content xmlns:xlink="http://www.w3.org/1999/xlink" content-type="dwc:occurrenceID" xlink:type="simple">DBF5F4B3-301B-53B3-A070-AFB34BC0A1AB</named-content>; <bold>Location:</bold> country: <named-content xmlns:xlink="http://www.w3.org/1999/xlink" content-type="dwc:country" xlink:type="simple">China</named-content>; stateProvince: <named-content xmlns:xlink="http://www.w3.org/1999/xlink" content-type="dwc:stateProvince" xlink:type="simple">Hubei</named-content>; locality: <named-content xmlns:xlink="http://www.w3.org/1999/xlink" content-type="dwc:locality" xlink:type="simple">Shennongjia Forestry District, Hongping Township, Yazikou</named-content>; verbatimElevation: <named-content xmlns:xlink="http://www.w3.org/1999/xlink" content-type="dwc:verbatimElevation" xlink:type="simple">1780 m</named-content>; verbatimLatitude: <named-content xmlns:xlink="http://www.w3.org/1999/xlink" content-type="dwc:verbatimLatitude" xlink:type="simple">31°30.90'N</named-content>; verbatimLongitude: <named-content xmlns:xlink="http://www.w3.org/1999/xlink" content-type="dwc:verbatimLongitude" xlink:type="simple">110°20.04'E</named-content>; <bold>Event:</bold> year: <named-content xmlns:xlink="http://www.w3.org/1999/xlink" content-type="dwc:year" xlink:type="simple">2023</named-content>; month: <named-content xmlns:xlink="http://www.w3.org/1999/xlink" content-type="dwc:month" xlink:type="simple">9</named-content>; day: <named-content xmlns:xlink="http://www.w3.org/1999/xlink" content-type="dwc:day" xlink:type="simple">21</named-content></p></list-item><list-item><p><bold>Type status:</bold> <named-content xmlns:xlink="http://www.w3.org/1999/xlink" content-type="dwc:typeStatus" xlink:type="simple">Paratype</named-content>. <bold>Occurrence:</bold> recordedBy: <named-content xmlns:xlink="http://www.w3.org/1999/xlink" content-type="dwc:recordedBy" xlink:type="simple">L.Y. Wang &amp; H.Y. Chen</named-content>; individualID: <named-content xmlns:xlink="http://www.w3.org/1999/xlink" content-type="dwc:individualID" xlink:type="simple">TRU-<tp:taxon-name><tp:taxon-name-part taxon-name-part-type="family" reg="Araneidae">Araneidae</tp:taxon-name-part></tp:taxon-name>-795</named-content>; individualCount: <named-content xmlns:xlink="http://www.w3.org/1999/xlink" content-type="dwc:individualCount" xlink:type="simple">1</named-content>; sex: <named-content xmlns:xlink="http://www.w3.org/1999/xlink" content-type="dwc:sex" xlink:type="simple">male</named-content>; occurrenceID: <named-content xmlns:xlink="http://www.w3.org/1999/xlink" content-type="dwc:occurrenceID" xlink:type="simple">763FC64D-2E8B-5465-BED7-530D85E41B81</named-content>; <bold>Location:</bold> country: <named-content xmlns:xlink="http://www.w3.org/1999/xlink" content-type="dwc:country" xlink:type="simple">China</named-content>; stateProvince: <named-content xmlns:xlink="http://www.w3.org/1999/xlink" content-type="dwc:stateProvince" xlink:type="simple">Chongqing</named-content>; county: <named-content xmlns:xlink="http://www.w3.org/1999/xlink" content-type="dwc:county" xlink:type="simple">Wuxi</named-content>; locality: <named-content xmlns:xlink="http://www.w3.org/1999/xlink" content-type="dwc:locality" xlink:type="simple">Lanying Township, Xi'an Village, Yintiaoling National Nature Reserve</named-content>; verbatimElevation: <named-content xmlns:xlink="http://www.w3.org/1999/xlink" content-type="dwc:verbatimElevation" xlink:type="simple">1637 m</named-content>; verbatimLatitude: <named-content xmlns:xlink="http://www.w3.org/1999/xlink" content-type="dwc:verbatimLatitude" xlink:type="simple">31°29.90'N</named-content>; verbatimLongitude: <named-content xmlns:xlink="http://www.w3.org/1999/xlink" content-type="dwc:verbatimLongitude" xlink:type="simple">109°57.31'E</named-content>; <bold>Event:</bold> year: <named-content xmlns:xlink="http://www.w3.org/1999/xlink" content-type="dwc:year" xlink:type="simple">2022</named-content>; month: <named-content xmlns:xlink="http://www.w3.org/1999/xlink" content-type="dwc:month" xlink:type="simple">9</named-content>; day: <named-content xmlns:xlink="http://www.w3.org/1999/xlink" content-type="dwc:day" xlink:type="simple">24</named-content></p></list-item><list-item><p><bold>Type status:</bold> <named-content xmlns:xlink="http://www.w3.org/1999/xlink" content-type="dwc:typeStatus" xlink:type="simple">Paratype</named-content>. <bold>Occurrence:</bold> recordedBy: <named-content xmlns:xlink="http://www.w3.org/1999/xlink" content-type="dwc:recordedBy" xlink:type="simple">L.Y. Wang &amp; T.Y. Ren</named-content>; individualID: <named-content xmlns:xlink="http://www.w3.org/1999/xlink" content-type="dwc:individualID" xlink:type="simple">TRU-<tp:taxon-name><tp:taxon-name-part taxon-name-part-type="family" reg="Araneidae">Araneidae</tp:taxon-name-part></tp:taxon-name>-796</named-content>; individualCount: <named-content xmlns:xlink="http://www.w3.org/1999/xlink" content-type="dwc:individualCount" xlink:type="simple">1</named-content>; sex: <named-content xmlns:xlink="http://www.w3.org/1999/xlink" content-type="dwc:sex" xlink:type="simple">female</named-content>; occurrenceID: <named-content xmlns:xlink="http://www.w3.org/1999/xlink" content-type="dwc:occurrenceID" xlink:type="simple">A42620CC-937D-53C4-ACD9-04C1B55B1EBE</named-content>; <bold>Location:</bold> country: <named-content xmlns:xlink="http://www.w3.org/1999/xlink" content-type="dwc:country" xlink:type="simple">China</named-content>; stateProvince: <named-content xmlns:xlink="http://www.w3.org/1999/xlink" content-type="dwc:stateProvince" xlink:type="simple">Chongqing</named-content>; county: <named-content xmlns:xlink="http://www.w3.org/1999/xlink" content-type="dwc:county" xlink:type="simple">Wuxi</named-content>; locality: <named-content xmlns:xlink="http://www.w3.org/1999/xlink" content-type="dwc:locality" xlink:type="simple">Yintiaoling National Nature Reserve, Zhuanping</named-content>; verbatimElevation: <named-content xmlns:xlink="http://www.w3.org/1999/xlink" content-type="dwc:verbatimElevation" xlink:type="simple">2178 m</named-content>; verbatimLatitude: <named-content xmlns:xlink="http://www.w3.org/1999/xlink" content-type="dwc:verbatimLatitude" xlink:type="simple">31°29.90'N</named-content>; verbatimLongitude: <named-content xmlns:xlink="http://www.w3.org/1999/xlink" content-type="dwc:verbatimLongitude" xlink:type="simple">109°57.31'E</named-content>; <bold>Event:</bold> year: <named-content xmlns:xlink="http://www.w3.org/1999/xlink" content-type="dwc:year" xlink:type="simple">2022</named-content>; month: <named-content xmlns:xlink="http://www.w3.org/1999/xlink" content-type="dwc:month" xlink:type="simple">8</named-content>; day: <named-content xmlns:xlink="http://www.w3.org/1999/xlink" content-type="dwc:day" xlink:type="simple">18</named-content></p></list-item><list-item><p><bold>Type status:</bold> <named-content xmlns:xlink="http://www.w3.org/1999/xlink" content-type="dwc:typeStatus" xlink:type="simple">Paratype</named-content>. <bold>Occurrence:</bold> recordedBy: <named-content xmlns:xlink="http://www.w3.org/1999/xlink" content-type="dwc:recordedBy" xlink:type="simple">L.Y. Wang et al.</named-content>; individualID: <named-content xmlns:xlink="http://www.w3.org/1999/xlink" content-type="dwc:individualID" xlink:type="simple">TRU-<tp:taxon-name><tp:taxon-name-part taxon-name-part-type="family" reg="Araneidae">Araneidae</tp:taxon-name-part></tp:taxon-name>-797</named-content>; individualCount: <named-content xmlns:xlink="http://www.w3.org/1999/xlink" content-type="dwc:individualCount" xlink:type="simple">1</named-content>; sex: <named-content xmlns:xlink="http://www.w3.org/1999/xlink" content-type="dwc:sex" xlink:type="simple">male</named-content>; occurrenceID: <named-content xmlns:xlink="http://www.w3.org/1999/xlink" content-type="dwc:occurrenceID" xlink:type="simple">0F0D593C-E5FB-5B37-A921-65FDF65EF3F8</named-content>; <bold>Location:</bold> country: <named-content xmlns:xlink="http://www.w3.org/1999/xlink" content-type="dwc:country" xlink:type="simple">China</named-content>; stateProvince: <named-content xmlns:xlink="http://www.w3.org/1999/xlink" content-type="dwc:stateProvince" xlink:type="simple">Hubei</named-content>; county: <named-content xmlns:xlink="http://www.w3.org/1999/xlink" content-type="dwc:county" xlink:type="simple">Zhushan</named-content>; locality: <named-content xmlns:xlink="http://www.w3.org/1999/xlink" content-type="dwc:locality" xlink:type="simple">Duheyuan National Nature Reserve, Zhushanyazi</named-content>; verbatimElevation: <named-content xmlns:xlink="http://www.w3.org/1999/xlink" content-type="dwc:verbatimElevation" xlink:type="simple">1802 m</named-content>; verbatimLatitude: <named-content xmlns:xlink="http://www.w3.org/1999/xlink" content-type="dwc:verbatimLatitude" xlink:type="simple">31°31.53'N</named-content>; verbatimLongitude: <named-content xmlns:xlink="http://www.w3.org/1999/xlink" content-type="dwc:verbatimLongitude" xlink:type="simple">110°0.35'E</named-content>; <bold>Event:</bold> year: <named-content xmlns:xlink="http://www.w3.org/1999/xlink" content-type="dwc:year" xlink:type="simple">2023</named-content>; month: <named-content xmlns:xlink="http://www.w3.org/1999/xlink" content-type="dwc:month" xlink:type="simple">9</named-content>; day: <named-content xmlns:xlink="http://www.w3.org/1999/xlink" content-type="dwc:day" xlink:type="simple">19</named-content></p></list-item><list-item><p><bold>Type status:</bold> <named-content xmlns:xlink="http://www.w3.org/1999/xlink" content-type="dwc:typeStatus" xlink:type="simple">Paratype</named-content>. <bold>Occurrence:</bold> recordedBy: <named-content xmlns:xlink="http://www.w3.org/1999/xlink" content-type="dwc:recordedBy" xlink:type="simple">L.Y. Wang et al.</named-content>; individualID: <named-content xmlns:xlink="http://www.w3.org/1999/xlink" content-type="dwc:individualID" xlink:type="simple">TRU-<tp:taxon-name><tp:taxon-name-part taxon-name-part-type="family" reg="Araneidae">Araneidae</tp:taxon-name-part></tp:taxon-name>-798–799</named-content>; individualCount: <named-content xmlns:xlink="http://www.w3.org/1999/xlink" content-type="dwc:individualCount" xlink:type="simple">2</named-content>; sex: <named-content xmlns:xlink="http://www.w3.org/1999/xlink" content-type="dwc:sex" xlink:type="simple">1 male, 1 female</named-content>; occurrenceID: <named-content xmlns:xlink="http://www.w3.org/1999/xlink" content-type="dwc:occurrenceID" xlink:type="simple">C6FC448B-8B28-579D-8F28-AFDDBBEB3737</named-content>; <bold>Location:</bold> country: <named-content xmlns:xlink="http://www.w3.org/1999/xlink" content-type="dwc:country" xlink:type="simple">China</named-content>; stateProvince: <named-content xmlns:xlink="http://www.w3.org/1999/xlink" content-type="dwc:stateProvince" xlink:type="simple">Hubei</named-content>; locality: <named-content xmlns:xlink="http://www.w3.org/1999/xlink" content-type="dwc:locality" xlink:type="simple">Shennongjia Forestry District, Dajiuhu National Wet Park</named-content>; verbatimElevation: <named-content xmlns:xlink="http://www.w3.org/1999/xlink" content-type="dwc:verbatimElevation" xlink:type="simple">1778 m</named-content>; verbatimLatitude: <named-content xmlns:xlink="http://www.w3.org/1999/xlink" content-type="dwc:verbatimLatitude" xlink:type="simple">31°30.48'N</named-content>; verbatimLongitude: <named-content xmlns:xlink="http://www.w3.org/1999/xlink" content-type="dwc:verbatimLongitude" xlink:type="simple">110°0.29'E</named-content>; <bold>Event:</bold> year: <named-content xmlns:xlink="http://www.w3.org/1999/xlink" content-type="dwc:year" xlink:type="simple">2023</named-content>; month: <named-content xmlns:xlink="http://www.w3.org/1999/xlink" content-type="dwc:month" xlink:type="simple">9</named-content>; day: <named-content xmlns:xlink="http://www.w3.org/1999/xlink" content-type="dwc:day" xlink:type="simple">19</named-content></p></list-item></list></tp:treatment-sec><tp:treatment-sec sec-type="Description"><title>Description</title><p>Male (holotype, Fig. <xref ref-type="fig" rid="F14216702">1</xref>D–F and Fig. <xref ref-type="fig" rid="F14216704">2</xref>). Total length 4.30. Carapace 2.10 long, 1.80 wide. Abdomen 2.50 long, 1.80 wide. Clypeus 0.13 high. Eye sizes and interdistances: AME 0.10, ALE 0.08, PME 0.13, PLE 0.08, AME–AME 0.10, AME–ALE 0.20, PME–PME 0.10, PME–PLE 0.23, MOA length 0.38, anterior width 0.33, posterior width 0.35. Leg measurements: I 8.20 (2.70, 2.60, 2.00, 0.90), II 7.70 (2.60, 2.40, 1.80, 0.90), III 4.60 (1.60, 1.40, 1.00, 0.60), IV 6.30 (2.10, 2.00, 1.50, 0.70). Carapace pear-shaped, yellow. Fovea longitudinal. Chelicerae yellow, with four promarginal and three retromarginal teeth. Endites somewhat square, yellow at base, with very narrow brown anterior edge. Labium almost triangular, yellow. Sternum cordiform, yellow with brown setae. Legs yellow without annuli, femur I with 10 prolateral macrosetae at middle. Abdomen elliptical, about 1.19× longer than wide, whitish-yellow with inverted branch-like markings. Venter abdomen white, with two pairs of white spots around spinnerets. Spinnerets yellow.</p><p>Pedipalp (Fig. <xref ref-type="fig" rid="F14216704">2</xref>) with two patellar bristles, median apophysis wide, somewhat triangular, with slender spur at each end; embolus tapered, anti-clockwise curved about 90° near base of median apophysis; conductor membranous, rounded distally, with large, heavily sclerotised spur at base; terminal apophysis heavily sclerotised, thick, with denticles at base; terminal apophysis appendix long, flattened, weakly sclerotised.</p><p>Female (paratype TRU-<tp:taxon-name><tp:taxon-name-part taxon-name-part-type="family" reg="Araneidae">Araneidae</tp:taxon-name-part></tp:taxon-name>-794, Fig. <xref ref-type="fig" rid="F14216702">1</xref>A–C and Fig. <xref ref-type="fig" rid="F14216706">3</xref>). Total length 6.30. Carapace 2.50 long, 2.00 wide. Abdomen 4.70 long, 4.40 wide. Clypeus 0.08 high. Eye sizes and interdistances: AME 0.10, ALE 0.08, PME 0.13, PLE 0.08, AME–AME 0.15, AME–ALE 0.30, PME–PME 0.15, PME–PLE 0.30, MOA length 0.38, anterior width 0.33, posterior width 0.38. Leg measurements: I 7.00 (2.20, 2.50, 1.50, 0.80), II 6.70 (2.20, 2.30, 1.40, 0.80), III 4.70 (1.60, 1.50, 1.00, 0.60), IV 6.50 (2.10, 2.10, 1.60, 0.70). Habitus shape and colouration similar to that of male.</p><p>Epigyne (Fig. <xref ref-type="fig" rid="F14216706">3</xref>) with epigynal plate about 2× wider than long in ventral view; posterior plate constricted at middle part, fused with lateral sclerites; scape with many fine ridges and grooves, spoon-shaped distally, sinuous in lateral view, posterior end approximately equal to epigastric furrow; atria almost round; copulatory openings situated at inner margin of atria; copulatory ducts heavily sclerotised, thickened to spherical shaped at origin, narrower at end and almost straight in posterior view; spermatheca rounded, less than its radius separated.</p></tp:treatment-sec><tp:treatment-sec sec-type="Diagnosis"><title>Diagnosis</title><p>Male of the new species resembles <italic><italic><tp:taxon-name><tp:taxon-name-part taxon-name-part-type="genus" reg="Zangaraneus">Z.</tp:taxon-name-part> <tp:taxon-name-part taxon-name-part-type="species" reg="zhui">zhui</tp:taxon-name-part></tp:taxon-name></italic></italic> Mi, Wang &amp; Feng, 2026 in pedipalp structure, but can be distinguished as follows: 1) embolus lacking long embolic lamella in prolateral view (Fig. <xref ref-type="fig" rid="F14216704">2</xref>A) <italic><italic>vs</italic></italic>. with long embolic lamella (<xref ref-type="bibr" rid="B14216717">Mi et al. 2026</xref>: fig. 58A); 2) spur at basal conductor large, heavily sclerotised (Fig. <xref ref-type="fig" rid="F14216704">2</xref>B–D) vs. small, weak sclerotised (<xref ref-type="bibr" rid="B14216717">Mi et al. 2026</xref>: fig. 58B–D); and 3) abdomen lacking dark patches (Fig. <xref ref-type="fig" rid="F14216702">1</xref>D) vs. with five pairs of dark patches posteriorly (<xref ref-type="bibr" rid="B14216717">Mi et al. 2026</xref>: fig. 57A). Female of the new species resembles <italic><italic><tp:taxon-name><tp:taxon-name-part taxon-name-part-type="genus" reg="Zangaraneus">Z.</tp:taxon-name-part> <tp:taxon-name-part taxon-name-part-type="species" reg="liui">liui</tp:taxon-name-part></tp:taxon-name></italic></italic> Mi, Wang &amp; Feng, 2026 in epigyne structure, but differs in: 1) outline of atrium almost round (Fig. <xref ref-type="fig" rid="F14216706">3</xref>A) vs. ear-shaped (<xref ref-type="bibr" rid="B14216717">Mi et al. 2026</xref>: fig. 51A); 2) anterior surface of epigynal plate procurved in ventral view (Fig. <xref ref-type="fig" rid="F14216706">3</xref>A) vs. recurved (<xref ref-type="bibr" rid="B14216717">Mi et al. 2026</xref>: fig. 51A); 3) copulatory ducts almost straight in posterior view (Fig. <xref ref-type="fig" rid="F14216706">3</xref>E) vs. spiral (<xref ref-type="bibr" rid="B14216717">Mi et al. 2026</xref>: fig. 51E).</p></tp:treatment-sec><tp:treatment-sec sec-type="Etymology"><title>Etymology</title><p>The specific name is a patronym of arachnologist Prof. Zhisheng Zhang (Southwest University, Chongqing); noun (name) in genitive case.</p></tp:treatment-sec><tp:treatment-sec sec-type="Distribution"><title>Distribution</title><p>China (Chongqing, Hubei).</p></tp:treatment-sec><tp:treatment-sec><!--Section generated to contain objects referenced in tp:taxon-treatment.--><fig id="F14216702" position="float" orientation="portrait"><object-id xmlns:xlink="http://www.w3.org/1999/xlink" content-type="arpha" xlink:type="simple">3929F263-D3CF-588A-92FA-7DBB06DB71F9</object-id><object-id xmlns:xlink="http://www.w3.org/1999/xlink" content-type="doi" xlink:type="simple">10.3897/BDJ.14.e199306.figure3</object-id><label>Figure 1.</label><caption><p><italic><italic><tp:taxon-name><tp:taxon-name-part taxon-name-part-type="genus" reg="Zangaraneus">Zangaraneus</tp:taxon-name-part> <tp:taxon-name-part taxon-name-part-type="species" reg="zhishengi">zhishengi</tp:taxon-name-part></tp:taxon-name></italic></italic> sp. nov., habitus. <bold>A–C</bold> female paratype TRU-<tp:taxon-name><tp:taxon-name-part taxon-name-part-type="family" reg="Araneidae">Araneidae</tp:taxon-name-part></tp:taxon-name>-794; <bold>D–F</bold> male holotype. Dorsal view (A, D); ventral view (B, E); lateral view (C, F). Scale bars = 1.0 mm.</p></caption><graphic xmlns:xlink="http://www.w3.org/1999/xlink" xlink:href="bdj-14-e199306-g001.jpg" position="float" id="oo_1635085.jpg" orientation="portrait" xlink:type="simple"><uri content-type="original_file" xlink:type="simple">https://binary.pensoft.net/fig/1635085</uri></graphic></fig><fig id="F14216704" position="float" orientation="portrait"><object-id xmlns:xlink="http://www.w3.org/1999/xlink" content-type="arpha" xlink:type="simple">240A567D-1213-599F-9727-701557F196EB</object-id><object-id xmlns:xlink="http://www.w3.org/1999/xlink" content-type="doi" xlink:type="simple">10.3897/BDJ.14.e199306.figure2</object-id><label>Figure 2.</label><caption><p><italic><italic><tp:taxon-name><tp:taxon-name-part taxon-name-part-type="genus" reg="Zangaraneus">Zangaraneus</tp:taxon-name-part> <tp:taxon-name-part taxon-name-part-type="species" reg="zhishengi">zhishengi</tp:taxon-name-part></tp:taxon-name></italic></italic> sp. nov., male holotype. <bold>A</bold> pedipalp, prolateral view; <bold>B</bold> <italic>Ibid</italic>., retrolateral view; <bold>C</bold> <italic>Ibid</italic>., ventral view; <bold>D</bold> <italic>Ibid</italic>., apical view. Abbreviations: C = conductor; E = embolus; MA = median apophysis; TA = terminal apophysis; TAA = terminal apophysis appendix. Scale bars = 0.1 mm.</p></caption><graphic xmlns:xlink="http://www.w3.org/1999/xlink" xlink:href="bdj-14-e199306-g002.jpg" position="float" id="oo_1635089.jpg" orientation="portrait" xlink:type="simple"><uri content-type="original_file" xlink:type="simple">https://binary.pensoft.net/fig/1635089</uri></graphic></fig><fig id="F14216706" position="float" orientation="portrait"><object-id xmlns:xlink="http://www.w3.org/1999/xlink" content-type="arpha" xlink:type="simple">976F1D9B-FB38-5FC2-A5E7-136A519B6927</object-id><object-id xmlns:xlink="http://www.w3.org/1999/xlink" content-type="doi" xlink:type="simple">10.3897/BDJ.14.e199306.figure3</object-id><label>Figure 3.</label><caption><p><italic><italic><tp:taxon-name><tp:taxon-name-part taxon-name-part-type="genus" reg="Zangaraneus">Zangaraneus</tp:taxon-name-part> <tp:taxon-name-part taxon-name-part-type="species" reg="zhishengi">zhishengi</tp:taxon-name-part></tp:taxon-name></italic></italic> sp. nov., female paratype TRU-<tp:taxon-name><tp:taxon-name-part taxon-name-part-type="family" reg="Araneidae">Araneidae</tp:taxon-name-part></tp:taxon-name>-794. <bold>A</bold> epigyne, ventral view; <bold>B</bold> <italic>Ibid</italic>., lateral view; <bold>C</bold> <italic>Ibid</italic>., posterior view; <bold>D</bold> <italic>Ibid</italic>., anterior view; <bold>E</bold> vulva, posterior view. Abbreviations: At = atrium; BE = broken embolus; CD = copulatory duct; CO = copulatory opening; FD = fertilisation duct; LS = lateral sclerite; PP = posterior plate; Sc = scape; Sp = spermatheca. Scale bars = 0.1 mm.</p></caption><graphic xmlns:xlink="http://www.w3.org/1999/xlink" xlink:href="bdj-14-e199306-g003.jpg" position="float" id="oo_1635088.jpg" orientation="portrait" xlink:type="simple"><uri content-type="original_file" xlink:type="simple">https://binary.pensoft.net/fig/1635088</uri></graphic></fig></tp:treatment-sec><ref-list><ref id="B14216717"><element-citation xmlns:xlink="http://www.w3.org/1999/xlink" publication-type="article" xlink:type="simple"><person-group person-group-type="author"><name name-style="western"><surname>Mi</surname><given-names>X. Q.</given-names></name><name name-style="western"><surname>Wang</surname><given-names>C.</given-names></name><name name-style="western"><surname>Feng</surname><given-names>Z. G.</given-names></name></person-group><year>2026</year><article-title>Description of three new genera and twenty-one new species of the orb-weaver spider family <tp:taxon-name><tp:taxon-name-part taxon-name-part-type="family" reg="Araneidae">Araneidae</tp:taxon-name-part></tp:taxon-name> (<tp:taxon-name><tp:taxon-name-part taxon-name-part-type="order" reg="Araneae">Araneae</tp:taxon-name-part></tp:taxon-name>: <tp:taxon-name><tp:taxon-name-part taxon-name-part-type="superfamily" reg="Araneoidea">Araneoidea</tp:taxon-name-part></tp:taxon-name>) from Qomolangma National Nature Reserve, Xizang, China</article-title><source>Zoological Systematics</source><volume>51</volume><issue>1</issue><fpage>1</fpage><lpage>73</lpage><pub-id pub-id-type="doi">10.11865/zs.2026101</pub-id></element-citation></ref></ref-list></tp:taxon-treatment>
